# Supplementary material for: Genome-Wide Identification of mRNAs, lncRNAs, and Proteins, and Their Relationship With Sheep Fecundity
Source: Front Genet. 2022 Feb 8;12:750947. doi: 10.3389/fgene.2021.750947 (PMC8861438; doi:10.3389/fgene.2021.750947)
Supplement: Supplementary file 1 [file Table2.XLSX]

## Sheet: Sheet1
Table S2 Statistics of sequenced reads information
	Before Filter					After Filter
Sample	Clean Data(bp)	Q20(%)	Q30(%)	N(%)	GC(%)	HQ Clean Data(bp)	Q20(%)	Q30(%)	N(%)	GC(%)
Mult-1	11158021000	10611447678 (95.10%)	10100532953 (90.52%)	86060 (0.00%)	5686088588 (50.96%)	11033499750	10537376264 (95.50%)	10045936778 (91.05%)	84388 (0.00%)	5618505037 (50.92%)
Mult-2	12230608500	11597011831 (94.82%)	11034197584 (90.22%)	54565 (0.00%)	6334629135 (51.79%)	12079633500	11508290399 (95.27%)	10967545606 (90.79%)	53394 (0.00%)	6252607067 (51.76%)
Mult-3	11073376750	10352623028 (93.49%)	9826291472 (88.74%)	29614 (0.00%)	5770464523 (52.11%)	10862055250	10225735847 (94.14%)	9725603982 (89.54%)	27852 (0.00%)	5655433889 (52.07%)
Sgl-1	10483248000	9684206060 (92.38%)	9106820749 (86.87%)	44852 (0.00%)	5395598393 (51.47%)	10246891750	9548158008 (93.18%)	9002144838 (87.85%)	41557 (0.00%)	5267405518 (51.40%)
Sgl-2	10556004750	10108051801 (95.76%)	9677076051 (91.67%)	73740 (0.00%)	5602185326 (53.07%)	10448925750	10043534076 (96.12%)	9628901613 (92.15%)	71808 (0.00%)	5543288448 (53.05%)
Sgl-3	11964412250	11302781461 (94.47%)	10716132652 (89.57%)	35321 (0.00%)	5988763221 (50.05%)	11799040500	11205729687 (94.97%)	10643819011 (90.21%)	34300 (0.00%)	5901106091 (50.01%)
