# Supplementary material for: Genome-Wide Identification of mRNAs, lncRNAs, and Proteins, and Their Relationship With Sheep Fecundity
Source: Front Genet. 2022 Feb 8;12:750947. doi: 10.3389/fgene.2021.750947 (PMC8861438; doi:10.3389/fgene.2021.750947)
Supplement: Supplementary file 2 [file Table3.XLSX]

## Sheet: DEGs between Mult and Sgl
	Row.names	baseMean	log2FoldChange	lfcSE	stat	pvalue	padj	Mult_1	Mult_2	Mult_3	Sgl_1	Sgl_2	Sgl_3
1	MSTRG.28645	608.683	5.12446	0.316324	16.2	5.04052e-59	1.02806e-54	1061.94	835.388	1724.55	7.72318	15.5676	6.92524
2	MSTRG.37605_LOC101122286	244.836	-4.07082	0.359409	-11.3264	9.70641e-30	9.8986e-26	0	7.10213	4.07936	421.465	481.484	554.885
3	MSTRG.6069_LOC105603698	5296.03	-1.69281	0.160706	-10.5336	6.05026e-26	4.11337e-22	2202.97	2308.19	2671.98	7578.65	9269.39	7745.02
4	MSTRG.23354_LOC101123290_P	1534.37	2.37476	0.254326	9.33749	9.86449e-21	5.0299e-17	3432.49	2966.03	1597.07	421.465	471.476	317.695
5	MSTRG.6054_RARRES1_P	2144.86	2.23558	0.274463	8.1453	3.78356e-16	1.54339e-12	3556.75	5536.11	2000.93	502.007	441.453	831.895
6	MSTRG.4497_LOC105616896_P	264.248	2.67357	0.377879	7.0752	1.49238e-12	5.07308e-09	542.269	388.842	615.984	4.41325	32.2472	1.73131
7	MSTRG.41881_CFH_P	4920.05	1.08079	0.180499	5.98775	2.12759e-09	6.19918e-06	8196.16	5435.79	6715.65	3293.38	2664.28	3215.04
8	MSTRG.55788_LOC101107996	332.928	2.00299	0.339331	5.90276	3.57478e-09	8.10124e-06	746.561	502.476	493.603	49.649	141.22	64.0585
9	MSTRG.33176_PKIB_P	414.795	2.13533	0.36982	5.77395	7.74341e-09	1.57935e-05	785.16	125.175	1382.9	63.9921	46.7028	84.8342
10	MSTRG.11944_DPP10_P	468.077	-1.92454	0.33759	-5.70081	1.19239e-08	2.21091e-05	63.0764	132.277	191.73	1179.44	440.341	801.597
11	MSTRG.60472_FKBP5_P	12392.5	1.05282	0.188772	5.57721	2.4441e-08	4.15415e-05	19232.6	13152.3	18617.2	6495.19	6834.17	10023.4
12	MSTRG.72036_RBM3_P	8618.01	1.01395	0.184004	5.51046	3.57901e-08	5.6152e-05	14455.8	8329.03	12327.8	5263.9	5459.78	5871.74
13	MSTRG.9914_PLIN2_P	4745.62	1.28926	0.242593	5.31453	1.06935e-07	0.00015579	6160.77	3888.42	10818.5	2380.95	2688.75	2536.37
14	MSTRG.2271	123.901	-2.00151	0.377674	-5.29957	1.16077e-07	0.000157834	0	7.10213	0	386.159	80.0619	270.084
15	MSTRG.28043_MEPE_P	184.961	1.96131	0.38113	5.14605	2.66029e-07	0.000339121	532.854	53.266	473.206	15.4464	5.55986	29.4323
16	MSTRG.8693_ADAMDEC1_P	992.131	1.91418	0.380758	5.0273	4.97427e-07	0.00051125	3399.53	1401.78	790.377	54.0623	166.796	140.236
17	MSTRG.55385_RASAL1_P	455.924	1.78292	0.354753	5.02581	5.01324e-07	0.00051125	898.132	188.207	1270.72	120.261	122.317	135.908
18	MSTRG.42564_MAP1LC3C_P	970.001	1.47694	0.300963	4.90738	9.22997e-07	0.000896449	1547.73	647.182	2349.71	404.915	412.541	457.932
19	MSTRG.61026_LOC101109220_P	131.395	-1.8401	0.37945	-4.8494	1.23834e-06	0.00114805	20.7116	5.3266	35.6944	236.109	190.147	300.382
20	MSTRG.73864_LOC101112115_P	878.852	-1.3965	0.291768	-4.78634	1.69852e-06	0.00150621	576.16	439.444	224.365	1276.53	1768.03	988.578
21	MSTRG.62682_NELL1_P	369.158	1.6156	0.34099	4.73798	2.15864e-06	0.00176111	395.404	826.511	607.825	91.5748	78.95	214.683
22	MSTRG.11913	324.308	1.57374	0.338242	4.65269	3.27625e-06	0.0024749	590.282	245.024	755.702	123.571	117.869	113.401
23	MSTRG.11999_TMEM37_P	449.337	1.65534	0.355656	4.65434	3.25027e-06	0.0024749	955.56	182.88	1142.22	141.224	166.796	107.341
24	MSTRG.62800_LDHA_P	1801.91	1.31534	0.284169	4.62875	3.67887e-06	0.0026798	3543.57	1075.97	3481.74	938.918	786.164	985.116
25	MSTRG.3571_RCAN1_P	1866.32	1.30055	0.283811	4.58246	4.59544e-06	0.00312429	3218.78	1173.63	3971.26	937.815	749.469	1146.99
26	MSTRG.57725	55.8465	1.70193	0.37197	4.57546	4.75184e-06	0.00312641	62.1349	151.808	118.302	1.10331	0	1.73131
27	MSTRG.26171_SMIM3_P	1150.71	1.25017	0.274402	4.55598	5.21418e-06	0.00332339	1955.37	861.134	2263.03	580.342	580.449	663.958
28	MSTRG.61723	1119.99	-1.30182	0.286675	-4.54111	5.596e-06	0.00345866	371.868	586.814	734.285	937.815	2382.95	1706.21
29	MSTRG.17786_KRT8_P	275.234	1.51617	0.335396	4.52054	6.1682e-06	0.00370019	423.647	623.212	285.555	122.468	113.421	83.1029
30	MSTRG.61062_LOC105603930	2654.58	-1.05634	0.234168	-4.51102	6.45175e-06	0.00375971	1367.91	1698.3	1808.18	2815.65	5443.1	2794.34
31	MSTRG.17904_LOC105610931	1352.4	1.23211	0.276406	4.45761	8.28803e-06	0.00469563	2901.51	1747.12	1302.34	1001.81	488.155	673.48
32	MSTRG.46913	350.555	1.35281	0.305723	4.42494	9.64687e-06	0.00531777	674.07	463.414	470.147	163.29	136.772	195.638
33	MSTRG.68133_SERPINE1_P	1558.58	1.6654	0.379373	4.38988	1.13415e-05	0.00608741	1640.93	1049.34	6169.02	113.641	114.533	264.025
34	MSTRG.2268	57.0433	-1.60389	0.366369	-4.3778	1.19883e-05	0.0062696	0	0	0	141.224	47.8148	153.221
35	MSTRG.21832_SFRP4_P	2252.38	-1.10116	0.257941	-4.26905	1.96312e-05	0.00931156	1721.89	731.52	1510.38	3607.83	3731.78	2210.88
36	MSTRG.73589_FRMPD3_P	231.381	-1.50083	0.35386	-4.2413	2.22229e-05	0.0103013	64.0178	104.756	78.5278	577.032	361.391	202.563
37	MSTRG.1917_LOC101116002_P	334.562	1.51329	0.362318	4.1767	2.95763e-05	0.0128349	1077.01	395.056	202.948	75.0252	145.668	111.67
38	MSTRG.68825_ACTN2_P	461.708	1.27771	0.311642	4.09992	4.13293e-05	0.0165285	374.693	964.115	752.643	228.385	243.522	206.892
39	MSTRG.22363_ADAM22_P	730.274	-1.25385	0.306629	-4.08915	4.32959e-05	0.0166837	160.045	557.517	383.46	1122.07	1104.19	1054.37
40	MSTRG.61773_CD83_P	527.028	1.4572	0.357327	4.07807	4.54104e-05	0.0171517	640.178	221.054	1728.63	205.216	211.275	155.818
41	MSTRG.56831_CRABP1_P	2707.37	-1.08294	0.267003	-4.0559	4.99407e-05	0.0181891	893.425	1278.38	2603.65	4813.75	3172.45	3482.53
42	MSTRG.19204_NCF4_P	231.547	1.45819	0.360047	4.05	5.12186e-05	0.0183273	436.827	146.481	559.893	91.5748	80.0619	74.4464
43	MSTRG.2262	56.2395	-1.44371	0.360346	-4.00645	6.16383e-05	0.0191157	0	0	0	185.356	30.0232	122.057
44	MSTRG.26788_LOC105607437_L	172.803	1.52436	0.380442	4.00681	6.15456e-05	0.0191157	391.638	51.4905	510.94	11.0331	11.1197	60.5959
45	MSTRG.40641_NAGLU_P	4571.57	-1.01076	0.250686	-4.03197	5.53118e-05	0.0191157	1809.44	2931.41	3767.29	3877.04	9031.43	6012.84
46	MSTRG.46629_TOP1_P	5723.78	1.00613	0.250219	4.02099	5.79534e-05	0.0191157	11142.9	3891.08	8626.83	2902.81	3303.67	4475.44
47	MSTRG.50936_NUCB2_P	2360.67	1.04307	0.260201	4.00871	6.10523e-05	0.0191157	5145.9	2119.99	2614.87	1379.14	1089.73	1814.41
48	MSTRG.60843_RUNX2_P	1462.12	1.05458	0.263275	4.00561	6.18571e-05	0.0191157	2366.78	1059.99	2716.86	903.612	837.314	888.162
49	MSTRG.60475	331.334	1.24561	0.312265	3.98894	6.63701e-05	0.0202043	468.836	514.905	507.881	157.774	117.869	220.742
50	MSTRG.28500_RBM47_P	307.154	1.46573	0.367803	3.9851	6.74508e-05	0.0202313	755.975	116.297	669.016	103.711	68.9422	128.983
51	MSTRG.27403_LOC105612939_L	117.973	-1.48412	0.378276	-3.92338	8.73151e-05	0.0254411	23.536	18.6431	50.992	263.691	118.981	231.996
52	MSTRG.38262	168.169	1.44661	0.370178	3.90789	9.31061e-05	0.0263749	276.783	117.185	451.79	48.5457	56.7105	57.9989
53	MSTRG.40591_HAP1_P	443.097	-1.3898	0.362576	-3.83312	0.000126527	0.0326664	28.2432	228.156	234.563	622.268	915.152	630.197
54	MSTRG.50733_THY1_P	1965.65	-1.04725	0.274899	-3.80958	0.000139202	0.0354896	599.696	1614.85	1297.24	3738.02	1892.57	2651.5
55	MSTRG.6185_LOC101116694	115.164	1.38091	0.364193	3.7917	0.000149622	0.0376751	294.67	5.3266	375.301	1.10331	11.1197	3.46262
56	MSTRG.51343_LOC101121452_P	788.172	1.11006	0.297783	3.72774	0.000193205	0.0437846	1463	1390.24	554.793	364.093	552.65	404.261
57	MSTRG.52986_ITGA2_P	583.821	1.26196	0.339239	3.71998	0.000199235	0.0446548	1452.64	271.657	970.889	253.762	312.464	241.518
58	MSTRG.39286_LOC101120093_P	343.133	1.18284	0.319505	3.7021	0.000213824	0.0474039	419.882	513.129	597.627	173.22	113.421	241.518
59	MSTRG.39554_MIR22	317.178	1.23205	0.334444	3.68388	0.000229707	0.0478072	599.696	262.779	585.389	121.364	197.931	135.908
60	MSTRG.46944	145.843	1.39798	0.380119	3.67775	0.000235299	0.0479915	321.972	197.084	238.643	81.645	24.4634	11.2535
61	MSTRG.3180_INSRR_P	216.178	-1.3791	0.375257	-3.6751	0.000237761	0.0480135	25.4188	54.1538	128.5	179.84	305.792	603.362

## Sheet: KEGG enrichment results
##Statistical test method: hypergeometric test / Fisher's exact test
##FDR correction method: Benjamini and Hochberg
#Term	Database	ID	Input number	Background number	P-Value	Corrected P-Value	Hyperlink
Steroid hormone biosynthesis	KEGG PATHWAY	ko00140	1	46	0.00714737	0.051703	https://www.genome.jp/pathway/map00140
Ovarian steroidogenesis	KEGG PATHWAY	ko04913	1	29	0.010704	0.0583205	https://www.genome.jp/kegg-bin/show_pathway?hsa04913
Glycerolipid metabolism	KEGG PATHWAY	ko00561	1	38	0.0135411	0.0624281	https://www.genome.jp/pathway/map00561
ECM-receptor interaction	KEGG PATHWAY	hsa04727	1	83	0.0314585	0.0942707	https://www.genome.jp/kegg-bin/show_pathway?hsa04512
Prostate cancer	KEGG PATHWAY	hsa04512	1	91	0.0325034	0.0958051	http://www.genome.jp/kegg-bin/show
Wnt signaling pathway	KEGG PATHWAY	hsa04310	1	142	0.050114	0.120784	http://www.genome.jp/kegg-bin/show
@@Wnt signaling pathway	KEGG PATHWAY	P00057	1	295	0.101249	0.175044	http://www.pantherdb.org/pathway/pathwayDiagram.jsp?catAccession=P00057
Huntington's disease	KEGG PATHWAY	hsa05016	1	192	0.0671021	0.139965	http://www.genome.jp/kegg-bin/show
Regulation of actin cytoskeleton	KEGG PATHWAY	hsa04810	1	219	0.0761629	0.147566	http://www.genome.jp/kegg-bin/show
Metabolic pathways	KEGG PATHWAY	hsa01100	1	1240	0.366365	0.431102	http://www.genome.jp/kegg-bin/show
--------------------
