# Supplementary material for: Genome-Wide Identification of mRNAs, lncRNAs, and Proteins, and Their Relationship With Sheep Fecundity
Source: Front Genet. 2022 Feb 8;12:750947. doi: 10.3389/fgene.2021.750947 (PMC8861438; doi:10.3389/fgene.2021.750947)
Supplement: Supplementary file 4 [file Table4.XLSX]

## Sheet: Sheet1
Table S4 The information of differently expressed proteins.
	Row.names	baseMean	log2FoldChange	lfcSE	stat	pvalue	padj	Sgl-1	Sgl-2	Sgl-3	Mult-1	Mult-2	Mult-3
1	tr|W5Q754|W5Q754_SHEEP_TTN	55.9392	-6.82474	1.24024	-5.50275	3.73913e-08	0.000163662	0	0	0	105.439	120.921	109.276
2	tr|W5PQ96|W5PQ96_SHEEP_CROCC	13.5322	5.23145	1.3189	3.96653	7.29274e-05	0.159602	26.7111	24.4822	30	0	0	0
3	tr|W5PFI7|W5PFI7_SHEEP_VCL	29.5188	3.90195	1.04332	3.73994	0.000184063	0.268548	54.4116	56.7987	59	1.91706	2.03228	2.9534
4	tr|W5PK02|W5PK02_SHEEP_POSTN	8.55328	4.62838	1.35021	3.4279	0.000608261	0.665589	20.7753	21.5443	9	0	0	0
5	tr|C5IWV2|C5IWV2_SHEEP_DARS	7.22417	-4.42499	1.35583	-3.26368	0.00109977	0.777548	0	0	0	15.3365	14.226	13.7825
6	tr|W5PSP1|W5PSP1_SHEEP_ERC1	7.19874	-4.41307	1.35763	-3.25056	0.00115178	0.777548	0	0	0	16.295	10.1614	16.736
7	tr|W5P0Q4|W5P0Q4_SHEEP_LOC101102413	6.92849	4.37234	1.35869	3.21806	0.00129061	0.777548	12.8609	13.71	15	0	0	0
8	tr|A0A0L0CE49|A0A0L0CE49_LUCCU_FF38_10496	6.77563	4.33359	1.36204	3.18168	0.00146421	0.777548	12.8609	9.79288	18	0	0	0
9	tr|W5P1D7|W5P1D7_SHEEP_HNRNPM	16.1565	3.47161	1.09996	3.15613	0.0015988	0.777548	29.679	30.3579	32	1.91706	1.01614	1.96894
10	tr|W5PLJ1|W5PLJ1_SHEEP_DARS	6.10206	4.20208	1.36737	3.07312	0.00211834	0.826831	12.8609	11.7515	12	0	0	0
11	tr|W5PK03|W5PK03_SHEEP_POSTN	6.10348	-4.18997	1.36915	-3.06028	0.00221131	0.826831	0	0	0	11.5024	16.2583	8.86021
12	tr|W5NT24|W5NT24_SHEEP_	6.11955	4.18609	1.37121	3.05284	0.00226684	0.826831	8.90371	8.8136	19	0	0	0
13	tr|A0A0L0BM54|A0A0L0BM54_LUCCU_FF38_10311	5.24086	-3.98853	1.37914	-2.89204	0.00382752	0.999884	0	0	0	11.5024	8.12913	11.8136
14	tr|W5PVV7|W5PVV7_SHEEP_MIA3	4.94765	3.91662	1.38272	2.83254	0.00461795	0.999884	9.89301	9.79288	10	0	0	0
15	tr|A0A0L0BUY7|A0A0L0BUY7_LUCCU_FF38_05619	4.453	3.76796	1.39145	2.70793	0.00677034	0.999884	6.92511	9.79288	10	0	0	0
16	tr|W5NYQ9|W5NYQ9_SHEEP_TIMM44	4.25543	-3.70196	1.39497	-2.6538	0.00795912	0.999884	0	0	0	10.5439	7.11299	7.87574
17	tr|W5Q9A8|W5Q9A8_SHEEP_FAM213B	4.2588	-3.6998	1.39551	-2.65122	0.00802009	0.999884	0	0	0	8.62679	6.09685	10.8291
18	tr|W5P7P6|W5P7P6_SHEEP_MYO18A	4.12289	3.6588	1.39786	2.61743	0.00885952	0.999884	10.8823	6.85502	7	0	0	0
19	tr|W5P088|W5P088_SHEEP_HOOK3	3.95979	3.60704	1.40018	2.57612	0.00999155	0.999884	8.90371	6.85502	8	0	0	0
20	tr|W5P8Z8|W5P8Z8_SHEEP_SRRM1	3.96335	3.60575	1.40057	2.5745	0.0100385	0.999884	6.92511	6.85502	10	0	0	0
21	tr|A0A0L0CKX5|A0A0L0CKX5_LUCCU_FF38_08098	4.92147	3.5941	1.43108	2.51145	0.0120236	0.999884	14.8395	14.6893	0	0	0	0
22	tr|W5P9T6|W5P9T6_SHEEP_ECPAS	3.61621	3.46375	1.4102	2.45621	0.0140411	0.999884	6.92511	10.7722	4	0	0	0
23	tr|W5PA62|W5PA62_SHEEP_LTBP4	4.62179	3.5181	1.4341	2.45317	0.0141602	0.999884	0	12.7307	15	0	0	0
24	tr|W5PEA4|W5PEA4_SHEEP_SUCLA2	4.42849	3.46737	1.43587	2.41482	0.015743	0.999884	12.8609	13.71	0	0	0	0
25	tr|W5QG75|W5QG75_SHEEP_RPS3A	4.36959	-3.45285	1.43654	-2.40359	0.0162351	0.999884	0	0	0	13.4195	0	12.7981
26	tr|W5PVX3|W5PVX3_SHEEP_PRKG1	3.29335	3.34407	1.41541	2.36261	0.0181469	0.999884	4.94651	8.8136	6	0	0	0
27	tr|W5QHD6|W5QHD6_SHEEP_EIF4G1	3.99594	-3.33372	1.44065	-2.31404	0.0206653	0.999884	0	0	0	0	11.1776	12.7981
28	tr|W5PH60|W5PH60_SHEEP_	2.96859	3.20427	1.42227	2.25293	0.0242634	0.999884	5.93581	5.87573	6	0	0	0
29	tr|W5Q8R4|W5Q8R4_SHEEP_MCM7	2.97204	3.20362	1.42252	2.25207	0.0243179	0.999884	5.93581	4.89644	7	0	0	0
30	tr|W5PCE7|W5PCE7_SHEEP_ATP2B3	2.80883	3.12032	1.42726	2.18622	0.0287994	0.999884	5.93581	3.91715	7	0	0	0
31	tr|W5NQB9|W5NQB9_SHEEP_LLGL1	2.80704	3.11959	1.42729	2.18567	0.0288397	0.999884	6.92511	3.91715	6	0	0	0
32	tr|W5Q9Z2|W5Q9Z2_SHEEP_ABI3BP	2.80382	3.1093	1.42868	2.17634	0.0295295	0.999884	2.9679	6.85502	7	0	0	0
33	sp|Q6B3Y2|CAV1_SHEEP_CAV1	5.09064	-2.77802	1.28181	-2.16726	0.0302147	0.999884	0.989301	0.979288	0	9.58532	9.14527	9.84468
34	tr|W5P4X4|W5P4X4_SHEEP_LOC101109899	3.39809	-3.12995	1.44686	-2.16327	0.0305202	0.999884	0	0	0	10.5439	0	9.84468
35	tr|W5Q5N1|W5Q5N1_SHEEP_POLK	3.29536	3.09037	1.44825	2.13386	0.0328543	0.999884	0	10.7722	9	0	0	0
36	tr|W5P707|W5P707_SHEEP_ACTN4	12.1979	2.45343	1.15258	2.12864	0.0332842	0.999884	2.9679	30.3579	32	2.8756	2.03228	2.9534
37	tr|W5PNP1|W5PNP1_SHEEP_MFGE8	3.28152	-3.08187	1.44841	-2.12775	0.0333575	0.999884	0	0	0	10.5439	9.14527	0
38	tr|W5Q700|W5Q700_SHEEP_APPL2	2.63882	3.03461	1.43144	2.11998	0.0340078	0.999884	3.9572	5.87573	6	0	0	0
39	tr|W5PW41|W5PW41_SHEEP_NUP62	2.62571	-3.02762	1.43134	-2.11523	0.0344103	0.999884	0	0	0	5.75119	5.08071	4.92234
40	tr|W5PH55|W5PH55_SHEEP_	2.64561	3.02886	1.43256	2.1143	0.0344896	0.999884	5.93581	2.93787	7	0	0	0
41	tr|W5PI56|W5PI56_SHEEP_DAB2	2.62475	-3.02272	1.432	-2.11083	0.0347865	0.999884	0	0	0	4.79266	4.06457	6.89127
42	tr|W5PQ28|W5PQ28_SHEEP_SMYD5	2.63014	3.01942	1.4332	2.10677	0.0351372	0.999884	4.94651	7.83431	3	0	0	0
43	tr|E2FB11|E2FB11_SHEEP_	2.62501	2.99162	1.43673	2.08224	0.0373206	0.999884	3.9572	9.79288	2	0	0	0
44	tr|W5PB54|W5PB54_SHEEP_TCOF1	3.11443	3.01683	1.45044	2.07995	0.0375305	0.999884	7.91441	10.7722	0	0	0	0
45	tr|W5NPI1|W5NPI1_SHEEP_BCLAF1	3.07858	-3.0012	1.45069	-2.0688	0.0385645	0.999884	0	0	0	8.62679	0	9.84468
46	tr|W5P5H6|W5P5H6_SHEEP_CDC42BPB	3.07426	-2.9996	1.45073	-2.06764	0.038674	0.999884	0	0	0	9.58532	0	8.86021
47	tr|W5NTZ6|W5NTZ6_SHEEP_EIF2B2	2.47382	2.94682	1.43548	2.05284	0.0400882	0.999884	4.94651	4.89644	5	0	0	0
48	tr|W5NPU0|W5NPU0_SHEEP_	2.47382	2.94682	1.43548	2.05284	0.0400882	0.999884	4.94651	4.89644	5	0	0	0
49	tr|W5QH84|W5QH84_SHEEP_TRA2B	2.46595	-2.93924	1.43568	-2.04728	0.0406309	0.999884	0	0	0	4.79266	5.08071	4.92234
50	tr|A0A0L0C1K5|A0A0L0C1K5_LUCCU_FF38_08920	2.99563	-2.96068	1.45198	-2.03907	0.0414433	0.999884	0	0	0	0	8.12913	9.84468
51	tr|W5Q5I4|W5Q5I4_SHEEP_NUP54	2.47193	2.9299	1.43766	2.03797	0.0415532	0.999884	7.91441	3.91715	3	0	0	0
52	tr|B2LSM3|B2LSM3_SHEEP_	2.44675	-2.91928	1.4375	-2.03081	0.0422745	0.999884	0	0	0	6.70973	3.04842	4.92234
53	tr|W5Q5R5|W5Q5R5_SHEEP_SAMHD1	2.94788	2.94015	1.45285	2.02371	0.0429996	0.999884	5.93581	11.7515	0	0	0	0
54	tr|A0A0F6TBF1|A0A0F6TBF1_9CORY_hrpA	2.30716	2.84751	1.44027	1.97706	0.0480344	0.999884	4.94651	4.89644	4	0	0	0
55	tr|W5NTP6|W5NTP6_SHEEP_	2.788	2.8731	1.45432	1.97556	0.0482041	0.999884	7.91441	8.8136	0	0	0	0
56	tr|A0A0L0C6D2|A0A0L0C6D2_LUCCU_FF38_07979	2.79536	2.87151	1.45459	1.9741	0.04837	0.999884	0	10.7722	6	0	0	0
57	tr|W5PHC4|W5PHC4_SHEEP_EIF2S2	2.30537	2.84059	1.44106	1.97118	0.0487029	0.999884	5.93581	4.89644	3	0	0	0
58	tr|W5Q7Z9|W5Q7Z9_SHEEP_NOLC1	2.30537	2.84059	1.44106	1.97118	0.0487029	0.999884	5.93581	4.89644	3	0	0	0
59	tr|W5NYJ4|W5NYJ4_SHEEP_DKC1	2.75907	-2.856	1.45473	-1.96325	0.0496171	0.999884	0	0	0	6.70973	0	9.84468
60	tr|W5PC18|W5PC18_SHEEP_PRPSAP1	2.31751	2.83168	1.44266	1.96282	0.0496668	0.999884	4.94651	1.95858	7	0	0	0
