# Supplementary material for: Genome-Wide Identification of mRNAs, lncRNAs, and Proteins, and Their Relationship With Sheep Fecundity
Source: Front Genet. 2022 Feb 8;12:750947. doi: 10.3389/fgene.2021.750947 (PMC8861438; doi:10.3389/fgene.2021.750947)
Supplement: Supplementary file 5 [file Table1.XLSX]

## Sheet: Sheet1
Table S1 The primes sequence
Gene name	Sequence (5’-3’)	Pruduct length (bp)	Annealing temperature (℃)
GAPDH	Forward: GCAAGTTCCACGGCACAGT	249	60
	Reverse: GGTTCACGCCCATCACAAA
ACTIN	Forward: TTCCAGCCTTCCTTCCTG	109	60
	Reverse: CCGTGTTGGCGTAGAGGT
PTX3	Forward: ATGCTGTGATTTCCCCAGGA	121	60
	Reverse: CCTGTGGCCATATCAACAGC
C1R	Forward: TCTTATACCTCCTGCTGCCG	114	60
	Reverse: TGTTAGGGTAAGGCTTGGGG
VPS13D	Forward: CAGACCTGGGTTGTGATCCT	119	60
	Reverse: GCTAACGCGCTTGATTCTGA
GLDN	Forward: GAACTCCAGGGGAAAAGGGA	115	60
	Reverse: GGGAGCACATCATTGGACAC
VWA8	Forward: ACTTTGCGGATACCTTGGGA	149	60
	Reverse: TCCTTCCAGAGCAGCGTTTA
NF1	Forward: AGGTCCATGTCTTCCCACAG	117	60
	Reverse: TGCACCAAACCAACCAACAA
ITGA1	Forward: GTGTGCTCTGTTTGCTGTGA	129	60
	Reverse: TGCCTTTCATCTTGCCCCTA
SERPINA14	Forward: AGGACCTGGAACTTGAGCTC	114	60
	Reverse: AGAGAATGTCCTGGTGCCTC
TFR2	Forward: AGGACCCTCTCAGACCATCT	124	60
	Reverse: CCTCAGCTCCATGGGAAAGA
ADD1	Forward: ACATTTCCTCCACCCTCCTG	100	60
	Reverse: TCCACGGACTCTACATACGC
FKBP5	Forward: CTGCTTGCTGCCTTCCTGA	263	60
	Reverse: TCGTTGTGCTCCTTAGCCTTT
HSD17B1	Forward: GAGCATAGGCGGCTTGATG	241	60
	Reverse: GTGGCGACAGTAGCGGTAGAA
HSPA1A	Forward: GACAAGTGCCAGGAGGTGATT	116	60
	Reverse: AGTCTGCTGATGATGGGGTTA
INSRR	Forward: TGTATGAGACAGACTACTACCGCAAG	105	60
	Reverse: CGTCAGAGTGGGTGGTGAAGAT
MEPE	Forward: AAACTTCCAGCAGATGCCA	294	60
	Reverse: TTCTCGGTCAGGATCAATAGC
NUCB2	Forward: TGGAACACTATGATAAGGCTCG	242	60
	Reverse: GGGGTCGAAGTCATTAGGATC
RASAL1	Forward: GGTGCTCTGAGGCTGAAGG	274	60
	Reverse: TTGGGGTCAGTGGTCCGT
RUNX2	Forward: GGCATGTCCCTCGGTATGT	252	60
	Reverse: CTGGGTGGGCAGGTTTG
LHR	Forward: TGTTCTCCTGACCAGTCGTT	164	60
	Reverse: TCCCTGTCTGCCAGTCTATG
FSHR	Forward: CCTCCTGGTCCTGTTCTA	240	60
	Reverse: AGGGGGATGAGTGTGTAA
ERβ	Forward: GGACACCTCTCTCCTTTA	136	60
	Reverse: TAGCTTTCCTTTTCAATG
IGF1R	Forward: AAGTGTGTGAGGAAGAAAAGAAG	136	60
	Reverse: TGTCAAGGACGTAGAAGGAGTAG
ESR	Forward: CCCCCCATAATCTATTCTGA	280	60
	Reverse: ATTTTCCCTGGTTCCTGTCC
AMH	Forward: CATCCCCGAGACATACCA	106	60
	Reverse: CATCTTCAGCAGCAGCAC
TGFβ1	Forward: AACCTGTGTTGCTCTCTC	214	60
	Reverse: AAGCCTTCTATTTCCTCT
TGFβ2	Forward: TGTGACAGCAGGGATAA	109	60
	Reverse: TGAGAAGCAGGAAAGGC
SERPINE1	Forward: CCGTGGAACAAGGATGAGAT	102	60
	Reverse: GCGGAACAGCCTGAAGAAG
SFR1	Forward: AGTCATTCCAAACTTCATCCTCC	241	60
	Reverse: GGGACACTCTTCCGACTATTACAA
